# Supplementary material for: Xylem-Inspired Hydrous Manganese Dioxide/Aluminum Oxide/Polyethersulfone Mixed Matrix Membrane for Oily Wastewater Treatment
Source: Membranes (Basel). 2022 Sep 5;12(9):860. doi: 10.3390/membranes12090860 (PMC9501045; doi:10.3390/membranes12090860)
Supplement: Supplementary file 1 [file membranes-12-00860-s001.zip]

Archive with 1 entries (1 files):
- membranes-1826859-supplementary.pdf
